# Supplementary material for: Evaluation of non-alcoholic fatty liver disease in patients with inflammatory bowel disease using controlled attenuation parameter technology: A Taiwanese retrospective cohort study
Source: PLoS One. 2021 May 27;16(5):e0252286. doi: 10.1371/journal.pone.0252286 (PMC8158967; doi:10.1371/journal.pone.0252286)
Supplement: S1 Data — (CSV) [file pone.0252286.s001.csv]

sex(1=M)	disease	resection	WBC	Seg	Lym	Hb	Plt	ESR	Albumin	GOT	GPT	CRP	Cre	EGFR	Age-at-diagnosis	CurrentAge	Height	Weight	BMI	Girth	FIB-4
1	CD	1	4.9	61	30.7	16.7	206	6	4.7	23	12	0.07	1	81.5	28	31	172	74.6	25.21633315	87	0.934690848
1	CD	0	5.6	55.7	30.6	13.4	290	5	3.8	16	12	0.95	0.82	96.5	29	33	171	54	18.46722068	74	0.509660927
1	CD	0	7.8	49.1	29.5	15.4	330	13	4.3	25	42	0.11	0.84	104.6	28	35	168	64	22.67573696	86	0.397448023
1	UC	0	8.8	55.7	32.1	13.2	348	43	4	22	23	0.73	1	81.94	27	44	183	73.5	21.94750515	90	0.566823666
0	CD	0	5.9	55.6	32.2	12	221	8	4.3	19	14	0.03	0.51	144.66	27	29	162	54	20.57613169	76	0.620384693
0	CD	0	8.7	60.4	29.9	14	247	35	4.2	23	33	1.2	0.68	86.84	62	66	153	93.3	39.85646546	102	1.037418257
1	UC	0	5.2	72.3	15.8	16.6	240	2	4.8	24	19	0.14	0.87	85.15	38	40	176	67	21.62964876	86	0.894721362
0	UC	0	8.1	55.7	31.8	12.2	261	24	4.3	19	13	0.27	0.64	103.31	30	41	158	52	20.82999519		0.787419244
1	CD	1	5.5	90.7	3.4	6.8	346	51	3.9	11	3	1.6	0.85	95.57	52	71	170	64	22.14532872	96	1.284854645
1	CD	0	10.6	69.3	22.4	14.6	237	32	4.1	32	45	4.75	0.8	101.91	48	52	162	58.5	22.29080933	83	1.026515595
1	CD	0	7.2	60	24.2	11.1	319	28	2.9	12	19	12.69	0.98	100	46	57	162	50	19.05197378	76	0.483283301
1	CD	1	8.6	68	24.8	14	242	11	4.9	26	27	0.13	1.03	79.48	34	37	174	70	23.1206236	86	0.744352413
0	UC	0	4.9	57.6	32.8	13.5	190	13	4.5	25	16	0.05	0.75	78.05	63	65	157.7	47.8	19.22049242	69	2.105263158
0	UC	0	11	73.7	16.5	13.4	301	13	4.1	17	16	0.84	0.56	133.68	45	51	162	56	21.33821064	76	0.705980066
0	UC	0	7.1	65.6	27.3	13.7	261	8	4	15	13	0.09	0.57	118.08	28	40	168	80	28.3446712	101	0.621646772
0	UC	0	5.6	68.1	22.3	14.1	218	2	4.4	20	12	0.04	0.77	78.42	48	55	165	52	19.10009183	67	1.430133694
1	UC	0	14.3	84.5	10.2	14.7	415	16	3.7	26	47	0.94	1.01	84.06	32	37	174	125	41.28682785	131	0.319848536
1	UC	0	5.7	60.5	27.2	13.7	173	2	4.5	19	19	0.09	1.2	74.38	23	25	178	81	25.56495392	89	0.604702744
0	UC	0	5	61.7	30.3	12.7	212	7	4.5	20	15	0.16	0.6	114.69	22	38	170	69	23.87543253	82	0.901260276
1	CD	0	4.8	60.9	27.7	14.8	237	9	4.8	23	12	0.03	1.01	93.27	27	29	177	55	17.55561939	68	0.784416821
0	UC	0	5	69.2	20.5	8.2	319	28	4	22	10	0.75	0.58	112.93	41	45	163	60	22.58270917		0.959587704
1	CD	1	2.9	51.2	37	13.4	136	7	4.2	31	23	0.08	0.72	114.64	47	53	167	72	25.81663021	89	2.471509084
0	CD	0	4	48.7	36.2	11.3	261	17	4.6	16	10	0.2	0.87	86.04	27	30	157	45	18.25631871	59.5	0.542797085
1	UC	0	7.9	73.4	15.8	13.3	347	13	4	32	33	0.17	0.72	110.26	62	64	168	46	16.29818594	72	1.011356065
1	UC	0	4.8	60.7	24.8	15.3	205	5	4.5	23	23	0.09	1.02	74.25	50	62	163	70	26.34649403	89	1.427052307
1	CD	0	6.8	54.3	37.1	14.1	287	12	4.6	25	21	0.06	0.82	112.7	28	29	188	76.9	21.75758262	63	0.532238757
1	UC	0	5.2	63.4	20.4	14.3	279	9	4.5	41	32	0.64	1.46	47.33	59	75	162	73	27.81588173	99	1.92236736
1	UC	0	3.5	45.5	31.7	12.9	291	3	4.2	23	14	0.03	0.95	85.35	37	47	157	53	21.50188649	71	0.971692075
0	CD	1	5.2	50.1	42.9	13.4	257	22	4.4	25	14	0.03	0.9	74.6	33	40	159	51	20.17325264	74	1.013928836
0	UC	0	6.4	61.5	24.5	14.4	290	14	4.5	20	4	0.02	0.59	111.78	40	43	160	46.8	18.28125	76	1.448275862
1	CD	1	5.5	66.4	25.2	12.5	327	7	4.2	24	35	0.66	0.96	105.52	22	26	177	82	26.17383255	89	0.31014835
1	CD	1	5	68.4	21.2	13.4	232	8	3.9	26	17	0.1	1.18	54.54	34	47	171	54	18.46722068		1.250312964
1	UC	0	6.7	64.8	26.2	17	252	7	4.8	40	58	0.03	0.91	112	32	35	175	77	25.14285714	80	0.708637892
1	UC	0	6.5	56.7	30.9	12.3	300	35	3.9	18	9	1.14	0.76	99.99	66	77	165	60	22.03856749	87	1.52
1	CD	1	2.9	51.2	35.3	14.6	159	4	5.7	24	12	0.19	0.82	104.68	20	26	167	51	18.28677973	69	1.089340131
0	CD	1	6.6	47.7	40.7	11.6	336	31	3	22	28	0.02	0.59	117	48	51	156	47	19.31295201	75	0.618691846
1	CD	1	5.4	73	19	14.4	206	2	4.8	38	32	0.04	0.97	122.6	29	42	180	65	20.0617284	70	1.336981026
1	CD	1	4.2	48.9	38	14.6	147	2	4.4	21	26	0.04	0.99	81.01	38	43	172	80	27.04164413	99	1.176696811
1	CD	1	4.2	53.4	28.4	13.2	256	7	4.2	38	27	0.03	0.97	86.06	30	37	178	71	22.40878677	81	1.028405167
0	CD	1	7.1	66	21.9	12.9	410	29	3.9	17	12	0.52	0.51	137.23	32	36	163	70	26.34649403	100	0.418930988
1	UC	0	6.2	88	30.5	15.8	217	3	4.4	38	44	0.03	1	66.17	43	48	168	72	25.51020408	85	1.240781708
1	CD	0	8.8	73.2	14.9	13	382	45	3.9	16	6	3.56	0.85	106.22	18	21	180	63	19.44444444	68	0.341988097
0	CD	1	8.9	62.8	18.5	11.7	360	19	3.5	32	26	0.59	0.74	78.05	59	69	155	62	25.80645161	83	1.185413084
1	CD	0	4.7	67.1	17.4	9.9	544	71	4.3	16	11	1.11	0.75	124.7	20	23	168	58	20.54988662	72	0.195095576
1	UC	0	4.9	54.9	37	14.2	268	5	4.5	44	28	0.05	0.92	85.1	50	57	168	62	21.96712018	79	1.737508324
1	UC	0	7.5	63	25.7	13.4	285	16	5.1	17	16	0.12	0.79	116.79	27	29	173	76	25.39343112	88	0.41754386
1	UC	0	4.9	45	39.7	15.9	279	9	4.4	35	50	0.26	0.75	105.28	52	55	169	72	25.20920136	93	0.958015639
1	UC	0	5.3	53.2	38.1	15.7	202	6	4.8	27	45	0.04	0.81	106.65	33	39	162	47	17.90885536	75	0.757163612
0	UC	0	3.5	46.3	42.7	12.7	190	19	4.5	24	18	0.03	0.53	119.33	37	57	161	57	21.98989237	80	1.667283358
1	UC	0	9	58.9	33.2	14.7	271	11	4.5	26	40	0.37	1.21	79.51	36	40	173	105	35.08302984	106	0.591614308
1	CD	0	9.9	55.1	32.3	14.4	328	3	4.7	19	15	0.02	0.79	127.75	15	19	162	57.37	21.86023472		0.254262931
0	UC	0	3.1	75.5	12.2	9.3	266	49	3.2	32	25	1.39	0.66	91.35	51	61	166	57	20.68515024	80	1.443609023
1	UC	1	3	70.2	17.5	9.8	220	12	4.5	22	14	0.19	0.71	130.27	23	31	160	52	20.3125	71	0.801783726
1	UC	0	4.8	59	30.1	15.6	206	6	4.5	25	13	0.07	0.81	103.03	20	45	172	60	20.2812331	80	1.48099567
0	UC	0	3.9	53.9	30.5	7.6	459	16	4.7	14	6	0.07	0.72	110.22	43	46	162	66	25.1486054	82	0.560340791
1	UC	0	6	56.1	31.4	14.8	291	2	4.7	18	21	0.07	1.09	85.04	27	28	178	82	25.88057064	97	0.364446373
1	UC	0	6.5	71.5	20.6	14.2	393	2	4.7	19	9	0.02	0.77	127.53	18	22	166	50	18.14486863	70	0.338422392
1	UC	0	5	59.4	24.8	14.3	201	5	4.3	30	15	0.02	0.95	83.92	50	51	170	61	21.10726644	74	1.926857386
1	CD	0	7.7	77.6	14.2	13.9	285	15	4.1	24	15	0.07	0.94	88.14	36	37	167	70	25.0995016	92	0.782750318
0	UC	0	5.8	55.6	33.6	9.5	250	5	4.4	15	12	0.3	0.69	91.59	45	47	151	60	26.31463532	78	0.796743371
1	CD	0	6	78.2	13.1	8.3	529	19	3.1	22	13	0.67	0.73	121.51	36	37	165	65	23.87511478	86	0.41523871
1	CD	1	5.8	81	8.3	15.4	130	2	4.7	26	19	0.05	0.93	93.01	30	35	175	80	26.12244898	94	1.56002699
1	UC	0	10.2	73.9	19	14.7	439	9	4.9	21	19	0.34	0.75	118.51	34	36	170	92	31.83391003	110	0.384101513
1	CD	1	4.9	53.8	36.7	14.9	203	2	4.3	29	29	0.05	1.35	52.72	61	67	165	70	25.71166208	86	1.777369665
1	UC	0	6.8	73.1	16.7	14.6	268	11	4.6	22	13	0.06	0.67	117.84	14	15	163	63	23.71184463	79	0.819631633
1	UC	0	6.1	58.4	31.5	14.5	247	7	3.9	28	19	0.29	0.75	106.96	54	59	160	62.5	24.4140625	81	1.50838523
1	CD	1	5	72	20.2	12.3	149	28	4	38	26	0.24	0.81	103.52	26	45	175	60	19.59183673	70	2.200712604
0	UC	0	6	45	41	12.6	308	12	3.5	23	15	0.33	0.53	130.53	33	37	161	51	19.67516685	66	0.713400179
1	CD	1	2.7	59.8	30.5	12.7	220	4	4.9	13	7	0.03	0.61	153.19	23	32	180	63	19.44444444	71	0.714696458
1	UC	0	9.6	70.1	20.3	14.5	287	17	4.4	17	16	0.46	0.81	99.68	46	54	168	68	24.09297052	78	0.799651568
0	CD	0	5.1	38.9	44.6	13.8	165	7	4.3	28	12	0.04	0.56	110.8	57	60	151	54	23.68317179	79	2.939237734
1	CD	0	6.5	49.1	40.7	16.1	192	11	4.6	29	23	0.34	0.99	79.08	49	54	170	82	28.37370242	100	1.669201325
1	UC	0	5.4	49.5	38.3	16	237	2	4.4	20	14	0.1	1.03	81.25	49	50	183	98	29.2633402	99	1.127684565
0	UC	0	4.5	53.5	34.3	14	271	2	4.2	18	12	0.02	0.58	112.4	46	46	167	63	22.58955144	76	0.882003732
1	UC	0	8.7	53.3	31.7	14	449	11	4.6	18	19	1.11	0.96	88.14	36	38	174	81	26.75386445	88	0.349488557
1	CD	0	4.2	83.3	13.6	10.2	358	47	3.4	11	7	3.09	0.73	133.15	22	23	170	88	30.44982699	95	0.267108971
1	UC	0	4.6	45	45.7	14.4	221	7	4	31	32	0.04	1.06	73.36	52	53	180	80	24.69135802	87	1.289430013
0	UC	0	9.8	80.8	14.9	13.1	345	22	4.2	15	12	0.1	0.42	151.9	45	65	155	50	20.81165453	75	0.80326994
1	UC	0	4.3	55.9	29.9	14.1	226	16	4.1	28	18	0.08	0.77	102.04	51	64	162	55	20.95717116	81	1.839729148
1	CD	0	7.2	69.8	20.1	16.6	341	2	4.4	27	35	0.08	0.94	94.88	24	30	170	68	23.52941176	79	0.388126558
1	UC	0	11.1	70	18.4	10.9	374	34	4.3	21	8	0.42	0.86	125	15	18	175	65	21.2244898	71	0.337482782
